# Supplementary material for: Pharmacists’ roles and perceptions in managing prenatal exposure to medications: A qualitative study
Source: Medicine (Baltimore). 2025 Oct 31;104(44):e45618. doi: 10.1097/MD.0000000000045618 (PMC12582782; doi:10.1097/MD.0000000000045618)
Supplement: Supplementary file 2 [file medi-104-e45618-s002.xlsx]

## Sheet: Pharmacists' Roles and Percepti
Column1	Column2	Column3	Column4	Column5	Column6	Column7	Column8	Column9	Column10	Column11	Column12
Gender	Work place	What is your role and how many years of experience do you have in pharmacy practice?	Describe the training you've received regarding medication management during pregnancy.	How do you perceive your role in managing prenatal exposure to medications?	What do you consider the key responsibilities when advising pregnant women about medication?	How do you assess the risks and benefits of medications prescribed to pregnant women?	Can you provide an example of how you advised a pregnant woman about her medication use?	What challenges do you commonly encounter in advising pregnant women on medication?	Are there barriers that hinder effective communication about medication safety during pregnancy?	What tools or resources would improve your management of prenatal medication exposure?	What changes would enhance pharmacists' abilities to advise pregnant women effectively?
Female	Hospital	Clinical Pharmacist, 10 years	There is no self-training only.	It's okay	Verify information, damages and find alternatives	The full need for medication should be considered and the pros and cons should be weighed.	I don't remember	Convincing them of the harm of some common medicines	There is none	Intensifying education in hospitals and holding courses	Effective training
Female	Will and Mental Health Complex - Will Services	16 years old	During study and training then self-education	An important and influential role	In which months of pregnancy - Allergy - Its effect on the fetus - Drug classification - Its conflict with food or other medications	Based on the patient's tolerance for pain or symptoms versus the benefit	Do not take calcium and iron at the same time - take iron on an empty stomach	Lack of familiarity with some medications and their classification	No	There is none	Intensive training especially for those working in maternity and children's hospitals
Male	Hospital	More than 15 years, Consultant Pharmacist	Training during university studies at all stages... in addition to working in the Ministry of Health hospitals, especially the Maternity and Children's Hospital, during one of the career progression stages... where it was important to know all the pharmaceutical information related to the safety of medicines during pregnancy. Many workshops and scientific lectures were implemented at that time, i…	1. Providing pharmaceutical advice in all its details 2. Ensuring the safety of medications and the extent of their safety in using the medication during pregnancy, in addition to calculating doses, drug interactions, etc. 3. Educating about nutritional supplements used during pregnancy 4. Monitoring chronic diseases in pregnant women and the extent of preparing the treatment plan in light of tha…	1. Medication knowledge: Advising pregnant women on medications and appropriate dosages. 2. Prescription details: Written to ensure that the prescribed medications are free of maternal or fetal blood. 3. Nutrition education: Special guidance and appropriate dosages. 4. Chronic disease status: Assisting pregnant women in managing their chronic condition safely. 5. Side effects awareness: Alert pre…	Through studies, research and information that are published and approved in this regard, in addition to scientific committees in this regard.	Folic acid: Recommended during the first three months to prevent birth defects. Paracetamol: A safe pain reliever and fever reducer when needed. Iron supplements: Prescribed to treat iron deficiency anemia that may accompany pregnancy.	1. Lack of adequate information: 2. Physiological changes 3. Effective communication 4. Anxiety and fears 5. Cultural and social diversity 6. Changes in health status	1. Hormonal changes and mood swings 2. Anxiety and psychological stress 3. Health challenges 4. Social and media influences	1. Careful review of drug safety classification during pregnancy 2. Use of reliable drug databases 3. Continuous communication with the medical team 4. Educating the pregnant woman 5. Evaluating risks and benefits 6. Periodically updating medical information	1. Updating medical information 2. Continuous communication with the medical team 3. Educating the pregnant woman from a pharmaceutical perspective 4. Assessing risks and benefits 5. Providing correct and comprehensive advice 6. Providing information about care during pregnancy from a therapeutic perspective
Male	Hospital	Clinical pharmacist 10 years	I have been exposed to training that provides information about the medication which should be avoided during pregnancy	Our role as a pharmacist is to insure the quality use of medications (appropriate, effectiveness and safety)	We should consider the pregnancy period ( in which trimester) as well as risk and benefit of exposure to such medications	The diagnosis should be mentioned clearly	Honestly, I don’t have an example to be applicable for this question	The patient feel that she could harm her baby	I don’t think so	There are many reliable resources that can be used while dealing with pregnancy	They should use reliable resources and assessment tool to be able to apply their knowledge and skills towards these patients while they are dealing with
Male	Hospital	Senior Pharmacist - 15 years	N/A	N/A	- in which trimester - other medications she use - if any history for allergy or abortion due to medication	- pregnancy category of meds - treatment plan	- advise the proper time ( before \ after meals) - the suspected side effects	- crowdness of patient - patient privacy	sometimes		- refrral to a medication consultation clincs - use of virtual communication with the patients - categorization of patients ( first pregnancy - polypharmacy pregnant - first use of selected medications like enoxaparine - history of abortion due to meds - others)
Female	Hospital	Medication safety officer ( 4 Years )	I have completed training sessions on prenatal pharmacology, including workshops on the **Pregnancy and Lactation Labeling Rule (PLLR)** and participation in courses focused on the safe use of medications during pregnancy. Additionally, I frequently use resources such as **Micromedex**, **UpToDate**, and **LactMed** for ongoing learning.	My primary role is to assess the safety of prescribed medications for both the mother and fetus. This includes evaluating teratogenic risks, ensuring compliance with evidence-based guidelines, and providing counseling to patients about the importance of adhering to prescribed treatments to manage health conditions during pregnancy.	Key responsibilities include: 1. Evaluating medication safety for both mother and fetus using reliable databases. 2. Clearly communicating risks and benefits of medications. 3. Collaborating with other healthcare providers to optimize treatment plans. 4. Monitoring for adverse effects and ensuring patient understanding of the prescribed therapy.	I use tools like **FDA Pregnancy Categories**, **PLLR**, and databases such as **Micromedex** to analyze safety data. I weigh the potential benefits of treating maternal health conditions against the risks to fetal development. Collaboration with the physician is critical for deciding on the safest and most effective treatment option.	A patient with epilepsy was on **valproic acid**, which has a high risk of teratogenic effects. I collaborated with her physician to switch her to **lamotrigine**, which is safer during pregnancy. I explained the importance of adherence to prevent seizures while minimizing risks to the fetus and monitored her progress throughout the pregnancy	Common challenges include: - Lack of sufficient clinical data for certain medications. - Patients' reluctance to take medications due to fear of harming the fetus. - Miscommunication or conflicting advice from non-medical sources. - Balancing risks of untreated maternal conditions with potential medication side effects.	Yes, barriers include: - Limited health literacy or misunderstanding of medical information. - Cultural beliefs and stigma surrounding medication use during pregnancy. - Time constraints in counseling sessions. - Inconsistent access to evidence-based resources for both patients and providers.	1. Access to updated, evidence-based databases such as **LactMed**, **Micromedex**, and **UpToDate**. 2. Training in motivational interviewing techniques for counseling. 3. Easy-to-use reference charts or mobile applications for pregnancy-specific medication guidance. 4. Interdisciplinary case discussions to share best practices.	Improvements could include: - Specialized training programs focusing on pregnancy and lactation pharmacology. - Enhanced collaboration with obstetricians and other healthcare providers. - Development of patient education materials in multiple languages and formats. - Implementation of telepharmacy services to extend access to counseling.
Female	Hospital	Inpatient pharmacist .. 10 years	During drug information rotation in National Guard Hospital in Jeddah	Important and effective	The safety and efficacy of medication prescribed for pregnant women	checking pregnancy caregory of each medication prescribed, using updated and reliable references	Advise them to take calcium & ferrous separately to avoid drug interaction and have the benefit of supplemens	Nothing	Complete and updated medication history	Effective communication skills , Drug awareness and education	Take responsibility for the importance of pharmacist role in this matter and follow up on providing effective and safe medications for pregnant women.
Female	Hospital	5 years between in/out pateint pharmacy	No specific training about medication management during pregnancy.	Evaluate the use of medicines in pregnancy safely and efficiently.	Ensuring that medications are safe according their pregnancy stage ,	By using available evidence-based informations .	Give them an ideal schedule for using their vitamins ( time , before or after meal )	The effect of social media for their knowledge and level of anxiety make the counselling more complicated .	Insufficient time to communicate information to pregnant womens in out-patient pharmacy .	Specific references	Enhacing a role of DIC to provide a verbal or written informatins about any drug the pregnant may need .
Male	Hospital	Pharmacy supervisor, 15 years of experience	I have not received training, practical and scientific experience.	An important role for the pharmacist in hospitals, especially women's and maternity hospitals. The pharmacist must have knowledge and understanding of medicines. In the event of lack of knowledge, references must be available to search for and easily accessible.	Explanation of how to use the medicine and its safety for pregnant women	With knowledge and in case of lack of knowledge with research	Calcium and iron are separated. How to use them and how to separate them is explained.	Fear and disbelief of pregnant women	Not trusting the pharmacist	Drug Information Center Information Resources	Training courses for new pharmacists, continuous lectures to enhance pharmaceutical knowledge
Male	Hospital	Pharmacist 10 years	Nothing	Essential	Teratogenecity	Depending on the medication category and availability of alternetives and severity of the semptoms	It varies from medicine to another ... e.g : don't use this medication in second trimester	Not knowing his medications	No	Sorce of information e.g micromedix , uptodate , lexicomp...	Easy accesee to reseorces
Male	Hospital	Pharmacist / 24 years	Referring the case to a doctor following up on the case and communicating with doctors in the event that medications are prescribed that have side effects on the pregnant mother or the fetus.	An effective role in preserving the health and safety of future generations and working to prevent diseases that harm the environment and society	Do not use mixtures or any treatment without consulting a doctor to avoid unwanted complications.	Prescribed medications for pregnant women are effective and harmless to the pregnant woman or the fetus.	For example, do not use calcium tablets with iron tablets due to poor absorption.	Refusal to follow instructions on how to use the medication	No, but some obstacles come from outside the health framework.	Follow up on developments and updates on medicines for pregnant women	Intensify guidance through media and social communication
Male	Hospital	23 years	There is no training	hard-working	Make sure that the medicine does not harm the fetus or the pregnant woman during all stages of pregnancy.	There are risks if you don't pay attention.	Thyroid medications, when is the best time to take them, and also the interaction of calcium with iron?	Some pregnant women are not responding or caring.	I am worried about the pressure of work and not intensifying the courses in this regard.	Training courses and resources	The density of courses and communication between pharmacists in obtaining information from its source
Male	Hospital	Pharmacist/11years	Online&clinical	Most important to avoid fetus malformation	Asking which trimester she is and about home medication	check if the medicine helps the mother more than it could harm the baby. They look at the stage of pregnancy, medicine safety, and expert advice.	For a pregnant woman with high blood pressure: I recommend labetalol or methyldopa because it’s safe during pregnancy. Treating your blood pressure protects both you and your baby from complications like preeclampsia	Other challenges: Ensuring patient understanding, addressing unplanned pregnancies while on medication, and navigating limited alternatives for certain conditions.	inconsistent information, limited availability of safe medications, and pressure for quick prescription filling	Helpful tools include drug databases (Lexicomp), pregnancy guidelines (ACOG), patient education materials, and clinical decision support systems.	better collaboration with healthcare providers pregnancy-specific training, better communication tools, updated drug databases, and more consultation time(Enough staff) female staff best to give counsel to pregnant
Male	Community pharmacy	Community Pharmacist 3 years	NA	An important role as a first line defense against the dangers of using medications that harm the mother or the her baby.	That it will not harm her or the baby. And it is preferable for her in terms of route of administration, side effects profile, and patient psychological state.	For me I prefer not to take any medication unless strongly recommended. Because some women may take overdoses by mistake or take the wrong medication that will result in a problems. If she had a critical or chronic condition I must give her a comprehensive background about the medications that she's using	Once a pregnant woman came to me and asking about vitamins, when I give her a certain product, I asked her if she is taking anything else. She said she is taking another type of multivitamins and she takes iron. She doesn't know if that is enough if she takes those supplements and follow a healthy eating habits and healthy lifestyle. If I didn't ask her and give her the second product maybe it wi…	Sometimes they don't listen to me or listens to their doctor and sometimes the pregnant woman wants to take every medication on the shelf because they think if they take more medications and more supplements, she and her baby will be in a good health.	NA	Specialized training or courses that are easy to study. Not like 1000 pages book	Each company must do a specialized training for pregnancy and lactation medication
Female	Hospital	Pharmacist, 1 year and 3 months	I didn't get enough training in that.	I have a simple background regarding medications that are not allowed during pregnancy.	Consult a doctor first	Only a little is allowed during pregnancy.	Do not use any medicine that contains vitamin A. Do not use cough syrup that contains herbal products except ivy.	Fear of its side effects on the child or mother	yes	Consult a specialist doctor during pregnancy and receive medications through him	Providing a file specialized in diseases and safe medications at each stage of pregnancy
Female	Community pharmacy	2 years	brief practice _ including medications- supplements- cosmetics	Critical role mainly in OTC medications	Risk / benefit based	Risk on mom / baby , what would be worse : the medication side effect or the medical condition risks	- chosen to topical ttt over oral if available ex : use nasal spray instead of oral decongestant especially with htn imbalanced pt .	Limited products for pregnant segment - limited pregnancy studies on many medications.	Medications collected from the pharmacy/healthcare center by other family members _ no private area / council area _ limited access for prescriber contact.	Programming System double check for medication issues	Continuous maternity/ pregnancy courses education
Female	Hospital	Pharmacist 3 years	Pregnant women should not be given OTC medications. During the first months, no medications should be given to them except by prescription.	Pretty good	Drug entry into the fetus Risks that lead to miscarriage	The benefit outweighs the risks. The treatment must be taken while preserving the safety of the fetus.	A woman came to me wanting to take naproxen to relieve toothache and she was in the first months of pregnancy. I advised her to take paracetamol, which is safe for pregnant women, but she refused. A woman wanted to take domperidone to stop feeling nauseous, so I advised her to take feminor and she responded to the advice.	Lack of response by women and taking the treatment despite the risks_x000D_ _x000D_ or stopping the medication and not treating it_x000D_ _x000D_ Excessive obsessive thoughts_x000D_ _x000D_	Some women hide their pregnancy even from the pharmacist, even after asking.	Providing pharmacists with an annually updated list of medications that are contraindicated in pregnancy and developing simple tests to ensure understanding.	Continuing Education
Female	Hospital	Pharmacist - 2 years experience	Summer training at the Women's and Maternity Hospital	An important role in preventing side effects and serious effects on the mother and fetus	Not prescribing medications that harm the fetus and the mother - knowing the mother's other diseases	Depending on the pregnant woman's health condition	She was using Acretin Quick during the first month of pregnancy and was advised to stop taking it to avoid exposing the fetus to risks.	Unconvinced about the dangers of topical medications	No	Distributed leaflets - reviewing the pregnant woman's file and asking her about her general health and pregnancy status	Providing a drug consultation clinic
